# Supplementary material for: The genetic architecture of gene expression levels in wild baboons
Source: eLife. 2015 Feb 25;4:e04729. doi: 10.7554/eLife.04729 (PMC4383332; doi:10.7554/eLife.04729)
Supplement: Supplementary file 1. — Supplementary tables. (A) Read mapping summary. (B) Gene Ontology analysis for genes with no eQTL in baboon or YRI. (C) Gene Ontology analysis for genes with eQTL in either or both baboon and YRI. (D) Demographic and environmental data. DOI: http://dx.doi.org/10.7554/eLife.04729.026 [file elife04729s001.xlsx]

## Sheet: Supplementary File 1A
Supplementary File 1A. Read mapping summary.
index	ID	Total	Mapped	Unmapped	Unique	Exons	Junctions	Total_Exons
1	AMB001	28235620	18570502	9665118	13889782	9370873	3201045	12571918
2	AMB002	27488867	18507097	8981770	13125119	8101067	2931097	11032164
3	AMB003	27024563	16368164	10656399	12407791	6761125	2171006	8932131
4	AMB004	27077953	18859256	8218697	14759720	8765292	2821173	11586465
5	AMB005	28080996	16806868	11274128	11607624	6804911	2300480	9105391
6	AMB006	29522248	20771001	8751247	15700967	9776180	3125754	12901934
7	AMB007	27677280	19784305	7892975	15063744	9901904	3119680	13021584
8	AMB008	28074777	19456545	8618232	12228926	8830434	2932484	11762918
9	AMB009	27367851	19397674	7970177	15532909	9047441	2814469	11861910
10	AMB010	28620648	19380650	9239998	15791116	5144057	2240917	7384974
11	AMB011	29649699	20666904	8982795	14628129	10024546	3256687	13281233
12	AMB012	28157829	18970024	9187805	13898564	7491658	2796945	10288603
13	AMB013	27906913	19181873	8725040	13064031	8020712	2682590	10703302
14	AMB014	29274145	20556667	8717478	15255511	9606604	3006900	12613504
15	AMB015	29307323	21174539	8132784	18160007	7716050	2163227	9879277
16	AMB016	26997164	15663374	11333790	11008130	6483175	2524012	9007187
17	AMB017	26129071	18401539	7727532	13043592	7803181	2444454	10247635
18	AMB018	26286502	16898883	9387619	10329614	7502823	2697335	10200158
19	AMB019	29992134	20534392	9457742	14499508	9975416	3629263	13604679
20	AMB020	26386405	16208282	10178123	8645866	6895382	3028682	9924064
21	AMB021	27385179	17335149	10050030	12059163	8062395	2993049	11055444
22	AMB022	29001094	17220457	11780637	10610563	7006916	2750349	9757265
23	AMB023	26780027	18378069	8401958	12156957	8792079	2221263	11013342
24	AMB024	28151763	17225372	10926391	10516283	8121055	3077334	11198389
25	AMB025	33737482	18531740	15205742	13669393	6733362	2496220	9229582
26	AMB026	30575711	19679305	10896406	11105474	7554823	3042602	10597425
27	AMB027	35726525	24220741	11505784	18843582	11034495	3834221	14868716
28	AMB028	33324526	21685880	11638646	14286996	8642849	3545658	12188507
29	AMB029	34379907	22436096	11943811	16612442	12237810	4700787	16938597
30	AMB030	34198847	21131631	13067216	10529981	8351489	3278531	11630020
31	AMB031	34670118	24124470	10545648	15496561	10233100	3446621	13679721
32	AMB032	31844219	21838132	10006087	14169633	9817243	3464400	13281643
33	AMB033	32597159	20484922	12112237	12852326	9561573	3993455	13555028
34	AMB034	32942091	21818152	11123939	13219985	9288886	3569765	12858651
35	AMB035	35812525	24898710	10913815	18405442	11591846	3910056	15501902
36	AMB036	31707653	13579628	18128025	7629947	4554517	2476654	7031171
37	AMB037	30401145	19630729	10770416	12158177	9304996	3444296	12749292
38	AMB038	33275300	20803140	12472160	13417108	8765329	3975458	12740787
39	AMB039	34018145	22756483	11261662	15827752	10134845	3677327	13812172
40	AMB040	30264148	19162207	11101941	15257538	7830779	2562990	10393769
41	AMB041	32952047	18236173	14715874	12078558	8420801	4897666	13318467
42	AMB042	34682291	22531415	12150876	12084907	9658020	3821578	13479598
43	AMB043	33701586	20655828	13045758	12609485	8397256	3877048	12274304
44	AMB044	35081496	24360475	10721021	16694750	11055248	3657317	14712565
45	AMB045	34554749	21394629	13160120	13516368	9964822	4427702	14392524
46	AMB046	35431207	24638835	10792372	16752338	11057809	3915190	14972999
47	AMB047	32879707	21959497	10920210	13707959	9411461	3587097	12998558
48	AMB048	31025689	20570165	10455524	15330851	8852849	3610366	12463215
49	AMB049	33083886	20827582	12256304	12670207	9175415	3898163	13073578
50	AMB050	33687192	21390373	12296819	16557747	9585575	3688205	13273780
51	AMB051	34647992	16342620	18305372	9854659	6609676	4497395	11107071
52	AMB052	30315547	20864959	9450588	16454442	11328705	3680624	15009329
53	AMB053	33797805	24094410	9703395	18719723	11273140	3434348	14707488
54	AMB054	34515910	24265603	10250307	19442223	9167778	2848803	12016581
55	AMB055	32102635	21157218	10945417	12916975	9366381	3396693	12763074
56	AMB056	32528970	21436838	11092132	14669143	9957703	3697744	13655447
57	AMB057	13191431	8586679	4604752	5651976	3655760	1288132	4943892
58	AMB058	31724195	21128559	10595636	12863693	10575562	3558757	14134319
59	AMB059	21111426	13960560	7150866	9073011	5609626	1958378	7568004
60	AMB060	26029270	17109577	8919693	10976405	8326047	3211354	11537401
61	AMB061	18855838	11051054	7804784	6188928	4907306	2505598	7412904
62	AMB062	16003239	10531947	5471292	7102739	4740896	1951922	6692818
63	AMB063	26790552	18155252	8635300	13080794	8689416	3468565	12157981
	mean	29980099	19497616	10482483	13340696	8594134	3194093	11788228
	standard deviation	4508501	3309226	2381469	2970185	1817659	705120	2370100

## Sheet: Supplementary File 1B
Supplementary File 1B. Gene Ontology analysis for genes with no eQTL in baboon or YRI
GO ID	Category	Expected	Observed	B-H FDR	Direction of enrichment
GO:0003676	nucleic acid binding	1216.8	1300	4.81e-07	up
GO:0005634	nucleus	2135.27	2231	1.1e-06	up
GO:0060255	regulation of macromolecule metabolic process	1295.23	1376	1.39e-06	up
GO:0019222	regulation of metabolic process	1459.36	1543	1.42e-06	up
GO:0031323	regulation of cellular metabolic process	1390.63	1471	2.63e-06	up
GO:0016070	RNA metabolic process	1005.78	1075	4.22e-06	up
GO:0080090	regulation of primary metabolic process	1332.42	1410	4.22e-06	up
GO:0019219	regulation of nucleobase, nucleoside, nucleotide and nucleic acid metabolic process	1095.53	1166	6.57e-06	up
GO:0051171	regulation of nitrogen compound metabolic process	1102.8	1173	7.25e-06	up
GO:0010467	gene expression	1541.02	1620	7.83e-06	up
GO:0090304	nucleic acid metabolic process	1505.44	1583	9.89e-06	up
GO:0044260	cellular macromolecule metabolic process	2328.5	2415	1.06e-05	up
GO:0009889	regulation of biosynthetic process	1102.8	1170	1.97e-05	up
GO:0010556	regulation of macromolecule biosynthetic process	1072.08	1138	2.31e-05	up
GO:0031326	regulation of cellular biosynthetic process	1097.95	1164	2.63e-05	up
GO:0051252	regulation of RNA metabolic process	617.7	669	2.63e-05	up
GO:0006350	transcription	1016.29	1080	2.72e-05	up
GO:0010468	regulation of gene expression	1103.61	1169	3.17e-05	up
GO:0045449	regulation of transcription	968.592	1030	3.92e-05	up
GO:0006351	transcription, DNA-dependent	660.551	711	7.69e-05	up
GO:0003677	DNA binding	801.231	855	0.000132994	up
GO:0032774	RNA biosynthetic process	662.976	712	0.00015385	up
GO:0006139	nucleobase, nucleoside, nucleotide and nucleic acid metabolic process	1705.14	1776	0.000161347	up
GO:0006355	regulation of transcription, DNA-dependent	595.87	642	0.000189046	up
GO:0009059	macromolecule biosynthetic process	1413.27	1477	0.000403065	up
GO:0034645	cellular macromolecule biosynthetic process	1395.48	1459	0.000403065	up
GO:0043234	protein complex	1032.46	1089	0.000403065	up
GO:0044451	nucleoplasm part	299.956	331	0.000705323	up
GO:0034641	cellular nitrogen compound metabolic process	1795.7	1862	0.0007835	up
GO:0006996	organelle organization	643.572	688	0.000802833	up
GO:0032991	macromolecular complex	1296.04	1355	0.000927737	up
GO:0030528	transcription regulator activity	537.657	577	0.00160019	up
GO:0050789	regulation of biological process	2334.97	2402	0.00167445	up
GO:0006807	nitrogen compound metabolic process	1828.84	1892	0.00175189	up
GO:0009058	biosynthetic process	1692.21	1754	0.00175189	up
GO:0044249	cellular biosynthetic process	1659.06	1720	0.00192109	up
GO:0016055	Wnt receptor signaling pathway	67.9146	81	0.00219049	up
GO:0050794	regulation of cellular process	2233.1	2298	0.00219049	up
GO:0043170	macromolecule metabolic process	2474.84	2537	0.00539685	up
GO:0005667	transcription factor complex	77.6167	91	0.00595511	up
GO:0044237	cellular metabolic process	2925.99	2988	0.00595511	up
GO:0003723	RNA binding	350.892	380	0.00645126	up
GO:0043229	intracellular organelle	3642.33	3700	0.00826617	up
GO:0031981	nuclear lumen	759.189	800	0.00837838	up
GO:0043226	organelle	3645.56	3703	0.00837838	up
GO:0065007	biological regulation	2442.5	2502	0.00873111	up
GO:0043231	intracellular membrane-bounded organelle	3375.52	3434	0.00887101	up
GO:0005654	nucleoplasm	479.445	512	0.00973108	up
GO:0043227	membrane-bounded organelle	3377.14	3435	0.00975924	up
GO:0005488	binding	4302.88	4352	0.0106872	up
GO:0010629	negative regulation of gene expression	216.68	238	0.0154158	up
GO:0044424	intracellular part	4209.09	4258	0.0154158	up
GO:0044428	nuclear part	949.996	992	0.0174508	up
GO:0005622	intracellular	4308.54	4354	0.0259786	up
GO:0051254	positive regulation of RNA metabolic process	185.148	204	0.0262778	up
GO:0015030	Cajal body	29.1063	36	0.0264874	up
GO:0003712	transcription cofactor activity	173.021	191	0.0296204	up
GO:0009987	cellular process	4162.2	4208	0.0342128	up
GO:0045893	positive regulation of transcription, DNA-dependent	181.914	200	0.0367732	up
GO:0010605	negative regulation of macromolecule metabolic process	328.254	352	0.0440579	up
GO:0045935	positive regulation of nucleobase, nucleoside, nucleotide and nucleic acid metabolic process	237.701	258	0.0440579	up
GO:0051173	positive regulation of nitrogen compound metabolic process	244.978	265	0.0588737	up
GO:0006366	transcription from RNA polymerase II promoter	363.02	387	0.0646731	up
GO:0044446	intracellular organelle part	2092.42	2140	0.0654513	up
GO:0045934	negative regulation of nucleobase, nucleoside, nucleotide and nucleic acid metabolic process	215.063	233	0.08962	up
GO:0010604	positive regulation of macromolecule metabolic process	367.871	391	0.0934134	up
GO:0008380	RNA splicing	167.361	183	0.0983268	up
GO:0009892	negative regulation of metabolic process	347.658	370	0.0983268	up
GO:0004175	endopeptidase activity	101.063	77	6.48e-05	down
GO:0031224	intrinsic to membrane	1237.82	1179	0.00130188	down
GO:0044425	membrane part	1522.42	1461	0.00175189	down
GO:0016021	integral to membrane	1216	1159	0.00176057	down
GO:0070011	peptidase activity, acting on L-amino acid peptides	167.361	144	0.00452098	down
GO:0008233	peptidase activity	174.638	151	0.00494679	down
GO:0000323	lytic vacuole	109.149	91	0.00873111	down
GO:0005764	lysosome	109.149	91	0.00873111	down
GO:0005886	plasma membrane	856.209	812	0.00908116	down
GO:0016020	membrane	1978.42	1925	0.0218727	down
GO:0016757	transferase activity, transferring glycosyl groups	88.9358	74	0.0262778	down
GO:0005773	vacuole	128.553	111	0.0268413	down
GO:0034599	cellular response to oxidative stress	25.0637	17	0.0440579	down
GO:0044459	plasma membrane part	485.913	456	0.0462556	down
GO:0003824	catalytic activity	2020.46	1974	0.0828394	down
GO:0019882	antigen processing and presentation	11.3191	6	0.0843294	down

## Sheet: Supplementary File 1C
Supplementary File 1C. Gene Ontology analysis for genes with eQTL in either or both baboon and YRI
GO ID	Category	Expected	Observed	B-H FDR	Direction of enrichment
GO:0004175	endopeptidase activity	23.9366	48	2.77e-05	up
GO:0031224	intrinsic to membrane	293.175	352	0.000556877	up
GO:0044425	membrane part	360.58	422	0.00074937	up
GO:0016021	integral to membrane	288.005	345	0.000753081	up
GO:0002483	antigen processing and presentation of endogenous peptide antigen	1.14895	6	0.00185626	up
GO:0019885	antigen processing and presentation of endogenous peptide antigen via MHC class I	1.14895	6	0.00185626	up
GO:0070011	peptidase activity, acting on L-amino acid peptides	39.6389	63	0.00188989	up
GO:0008233	peptidase activity	41.3624	65	0.00206896	up
GO:0000323	lytic vacuole	25.8515	44	0.00366681	up
GO:0005764	lysosome	25.8515	44	0.00366681	up
GO:0005886	plasma membrane	202.791	247	0.00381631	up
GO:0019883	antigen processing and presentation of endogenous antigen	1.34045	6	0.00730263	up
GO:0016020	membrane	468.582	522	0.00906815	up
GO:0016757	transferase activity, transferring glycosyl groups	21.0642	36	0.0109097	up
GO:0005773	vacuole	30.4473	48	0.0113149	up
GO:0034599	cellular response to oxidative stress	5.93627	14	0.0185944	up
GO:0044459	plasma membrane part	115.087	145	0.0195254	up
GO:0003824	catalytic activity	478.54	525	0.0349915	up
GO:0019882	antigen processing and presentation	2.68089	8	0.0356264	up
GO:0004252	serine-type endopeptidase activity	5.93627	13	0.0476448	up
GO:0042995	cell projection	54.9583	74	0.0479857	up
GO:0048002	antigen processing and presentation of peptide antigen	2.29791	7	0.0482462	up
GO:0005903	brush border	2.87239	8	0.0505191	up
GO:0002474	antigen processing and presentation of peptide antigen via MHC class I	1.91492	6	0.0712938	up
GO:0004197	cysteine-type endopeptidase activity	7.6597	15	0.0712938	up
GO:0005887	integral to plasma membrane	61.4691	80	0.0743323	up
GO:0016763	transferase activity, transferring pentosyl groups	4.9788	11	0.0749643	up
GO:0031226	intrinsic to plasma membrane	62.4266	81	0.0749643	up
GO:0003676	nucleic acid binding	288.196	205	2.06e-07	down
GO:0005634	nucleus	505.732	410	4.72e-07	down
GO:0060255	regulation of macromolecule metabolic process	306.771	226	5.95e-07	down
GO:0019222	regulation of metabolic process	345.644	262	6.09e-07	down
GO:0031323	regulation of cellular metabolic process	329.367	249	1.13e-06	down
GO:0016070	RNA metabolic process	238.217	169	1.8e-06	down
GO:0080090	regulation of primary metabolic process	315.58	238	1.8e-06	down
GO:0019219	regulation of nucleobase, nucleoside, nucleotide and nucleic acid metabolic process	259.472	189	2.81e-06	down
GO:0051171	regulation of nitrogen compound metabolic process	261.196	191	3.1e-06	down
GO:0010467	gene expression	364.985	286	3.35e-06	down
GO:0090304	nucleic acid metabolic process	356.559	279	4.23e-06	down
GO:0044260	cellular macromolecule metabolic process	551.498	465	4.54e-06	down
GO:0009889	regulation of biosynthetic process	261.196	194	8.43e-06	down
GO:0010556	regulation of macromolecule biosynthetic process	253.919	188	9.87e-06	down
GO:0031326	regulation of cellular biosynthetic process	260.047	194	1.13e-05	down
GO:0051252	regulation of RNA metabolic process	146.3	95	1.13e-05	down
GO:0006350	transcription	240.706	177	1.16e-05	down
GO:0010468	regulation of gene expression	261.387	196	1.36e-05	down
GO:0045449	regulation of transcription	229.408	168	1.68e-05	down
GO:0006351	transcription, DNA-dependent	156.449	106	3.29e-05	down
GO:0003677	DNA binding	189.769	136	5.69e-05	down
GO:0032774	RNA biosynthetic process	157.024	108	6.58e-05	down
GO:0006139	nucleobase, nucleoside, nucleotide and nucleic acid metabolic process	403.858	333	6.9e-05	down
GO:0006355	regulation of transcription, DNA-dependent	141.13	95	8.09e-05	down
GO:0009059	macromolecule biosynthetic process	334.729	271	0.00017241	down
GO:0034645	cellular macromolecule biosynthetic process	330.516	267	0.00017241	down
GO:0043234	protein complex	244.536	188	0.00017241	down
GO:0044451	nucleoplasm part	71.0437	40	0.000301701	down
GO:0034641	cellular nitrogen compound metabolic process	425.305	359	0.000335141	down
GO:0006996	organelle organization	152.428	108	0.000343411	down
GO:0032991	macromolecular complex	306.962	248	0.000396838	down
GO:0030528	transcription regulator activity	127.343	88	0.000684478	down
GO:0050789	regulation of biological process	553.03	486	0.000716243	down
GO:0006807	nitrogen compound metabolic process	433.156	370	0.00074937	down
GO:0009058	biosynthetic process	400.794	339	0.00074937	down
GO:0044249	cellular biosynthetic process	392.943	332	0.000821743	down
GO:0050794	regulation of cellular process	528.902	464	0.000959832	down
GO:0043170	macromolecule metabolic process	586.159	524	0.00225831	down
GO:0005667	transcription factor complex	18.3833	5	0.00249422	down
GO:0044237	cellular metabolic process	693.011	631	0.00249422	down
GO:0003723	RNA binding	83.1077	54	0.0027032	down
GO:0043229	intracellular organelle	862.674	805	0.00346513	down
GO:0031981	nuclear lumen	179.811	139	0.00351492	down
GO:0043226	organelle	863.44	806	0.00351492	down
GO:0065007	biological regulation	578.499	519	0.00366681	down
GO:0043231	intracellular membrane-bounded organelle	799.481	741	0.0037268	down
GO:0005654	nucleoplasm	113.555	81	0.00409069	down
GO:0043227	membrane-bounded organelle	799.864	742	0.00410375	down
GO:0005488	binding	1019.12	970	0.00449524	down
GO:0010629	negative regulation of gene expression	51.32	30	0.00648772	down
GO:0044424	intracellular part	996.91	948	0.00648772	down
GO:0044428	nuclear part	225.004	183	0.00730263	down
GO:0005622	intracellular	1020.46	975	0.0107756	down
GO:0051254	positive regulation of RNA metabolic process	43.8518	25	0.0109097	down
GO:0003712	transcription cofactor activity	40.9794	23	0.0124891	down
GO:0009987	cellular process	985.803	940	0.0144284	down
GO:0045893	positive regulation of transcription, DNA-dependent	43.0858	25	0.0155112	down
GO:0010605	negative regulation of macromolecule metabolic process	77.746	54	0.0185944	down
GO:0045935	positive regulation of nucleobase, nucleoside, nucleotide and nucleic acid metabolic process	56.2988	36	0.0185944	down
GO:0051173	positive regulation of nitrogen compound metabolic process	58.0222	38	0.0248561	down
GO:0006366	transcription from RNA polymerase II promoter	85.9801	62	0.0273092	down
GO:0044446	intracellular organelle part	495.583	448	0.0276423	down
GO:0045934	negative regulation of nucleobase, nucleoside, nucleotide and nucleic acid metabolic process	50.937	33	0.0378674	down
GO:0010604	positive regulation of macromolecule metabolic process	87.1291	64	0.0394761	down
GO:0008380	RNA splicing	39.6389	24	0.0415643	down
GO:0009892	negative regulation of metabolic process	82.3418	60	0.0415643	down
GO:0003700	transcription factor activity	67.0224	47	0.0431062	down
GO:0006397	mRNA processing	39.4475	24	0.0431062	down
GO:0008134	transcription factor binding	58.7882	40	0.0431062	down
GO:0010628	positive regulation of gene expression	51.703	34	0.0431062	down
GO:0016071	mRNA metabolic process	46.9157	30	0.0431062	down
GO:0051172	negative regulation of nitrogen compound metabolic process	51.703	34	0.0431062	down
GO:0016604	nuclear body	27.9579	15	0.0435841	down
GO:0043565	sequence-specific DNA binding	40.5964	25	0.0438237	down
GO:0009893	positive regulation of metabolic process	90.9589	68	0.0448117	down
GO:0044422	organelle part	499.412	455	0.0448117	down
GO:0016481	negative regulation of transcription	45.3837	29	0.0449439	down
GO:0045941	positive regulation of transcription	50.171	33	0.0455109	down
GO:0031325	positive regulation of cellular metabolic process	87.3206	65	0.0471322	down
GO:0005515	protein binding	742.225	698	0.0520077	down
GO:0010557	positive regulation of macromolecule biosynthetic process	58.0222	40	0.0521694	down
GO:0009891	positive regulation of biosynthetic process	60.3201	42	0.0528017	down
GO:0048285	organelle fission	33.5112	20	0.0599789	down
GO:0006396	RNA processing	72.5757	53	0.062525	down
GO:0016563	transcription activator activity	44.4263	29	0.062525	down
GO:0031974	membrane-enclosed lumen	223.28	191	0.0633893	down
GO:0031328	positive regulation of cellular biosynthetic process	59.7457	42	0.0636819	down
GO:0005694	chromosome	52.4689	36	0.0688441	down
GO:0043233	organelle lumen	219.642	188	0.0688441	down
GO:0044427	chromosomal part	42.8943	28	0.0688441	down
GO:0070013	intracellular organelle lumen	218.493	187	0.0688441	down
GO:0000775	chromosome, centromeric region	17.4258	8	0.0712938	down
GO:0045944	positive regulation of transcription from RNA polymerase II promoter	31.5963	19	0.0749643	down
GO:0016043	cellular component organization	253.728	221	0.0751558	down
GO:0007049	cell cycle	110.683	88	0.081491	down
GO:0000122	negative regulation of transcription from RNA polymerase II promoter	23.7451	13	0.0826468	down
GO:0006357	regulation of transcription from RNA polymerase II promoter	67.9798	50	0.0826468	down
GO:0000087	M phase of mitotic cell cycle	33.7027	21	0.0860795	down
GO:0003713	transcription coactivator activity	26.043	15	0.0938963	down
GO:0000280	nuclear division	32.1707	20	0.0974628	down
GO:0007067	mitosis	32.1707	20	0.0974628	down
GO:0010558	negative regulation of macromolecule biosynthetic process	54.7669	39	0.0974628	down

## Sheet: Supplementary File 1D
Supplementary File 1D. Demographic and environmental data
index	ID	sex	age	early status	early rainfall	SCI-F	SCI-M
1	AMB001	F	7.36	4	270.4	-0.385609	-0.522418
2	AMB002	F	7.11	13	280.1	0.461661	1.30305
3	AMB003	M	11.97	4	702.2	-0.209473	0.720831
4	AMB004	M	11.59	3	716.6	-0.0853144	-0.878015
5	AMB005	M	8.92	4	199.2	0.506492	1.75844
6	AMB006	M	10.55	8	422	-0.319276	-2.37771
7	AMB007	M	9.23	NA	380.1	NA	NA
8	AMB008	F	6.34	4	198	0.454224	-0.968132
9	AMB009	F	11.01	7	547.3	0.212329	1.1192
10	AMB010	M	13.53	4	262.2	NA	NA
11	AMB011	M	5.8	5	212.4	-0.406494	-1.23036
12	AMB012	F	10.97	2	424.3	-0.520618	1.62958
13	AMB013	M	18.75	NA	271.9	NA	NA
14	AMB014	F	9.96	12	461.3	-0.18883	-0.0238958
15	AMB015	M	16.8	16	392.8	0.179244	-0.886064
16	AMB016	M	13.23	9	443.8	1.32514	-0.894528
17	AMB017	M	6.22	7	239.6	0.354123	0.252443
18	AMB018	F	8.66	NA	220.5	NA	NA
19	AMB019	M	7.25	13	340.7	0.938072	0.38509
20	AMB020	M	15.66	NA	462.8	NA	NA
21	AMB021	F	11.32	15	337	0.169667	0.0753097
22	AMB022	F	15.77	13	412.6	NA	NA
23	AMB023	M	10.64	11	350.7	-0.432437	-0.133389
24	AMB024	M	6.67	6	280.1	0.181223	0.367599
25	AMB025	M	7.27	6	267.2	0.0255269	-0.999081
26	AMB026	F	6.69	15	275.2	-0.507722	0.870379
27	AMB027	F	19.76	19	317.4	NA	NA
28	AMB028	M	14.07	NA	214.5	NA	NA
29	AMB029	M	14.74	5	276	NA	NA
30	AMB030	M	11.85	2	606.6	0.498021	-0.644893
31	AMB031	F	6.46	8	257.8	0.127537	1.21179
32	AMB032	F	11.72	10	423.2	-0.100373	0.368172
33	AMB033	M	12.65	8	415.9	0.642028	-0.0181907
34	AMB034	M	11.99	NA	337	NA	NA
35	AMB035	M	16.66	NA	326.2	NA	NA
36	AMB036	M	7.4	9	343.3	0.424153	0.636493
37	AMB037	F	7.12	15	334.7	-0.352514	-0.56317
38	AMB038	M	6.84	20	204	-1.30799	-0.0343694
39	AMB039	F	11.59	8	337	-0.466002	0.923907
40	AMB040	F	21.37	5	363.6	0.47978	-2.65807
41	AMB041	F	7.72	16	264.6	0.477831	-0.820244
42	AMB042	F	5.78	5	317.7	0.26436	-1.16079
43	AMB043	M	7.25	9	214	0.43856	1.88256
44	AMB044	M	6.48	2	338.9	-0.756045	1.32562
45	AMB045	M	9.99	7	517.9	0.223509	1.17933
46	AMB046	F	4.91	17	251.3	0.20233	-2.03858
47	AMB047	M	8.36	NA	281.5	NA	NA
48	AMB048	M	6.75	9	247	0.604935	0.842374
49	AMB049	F	4.22	13	412.3	0.317352	1.41904
50	AMB050	F	6.83	3	319.2	0.466853	-0.0283486
51	AMB051	F	4.54	7	551.9	0.144908	0.0824483
52	AMB052	M	13.76	11	322.2	NA	NA
53	AMB053	F	8.58	6	518.5	0.47177	0.525216
54	AMB054	M	12.01	5	763	0.0642302	-1.56822
55	AMB055	M	8.15	8	262.2	0.550405	-1.64195
56	AMB056	M	10.73	2	245.2	0.782448	0.136556
57	AMB057	M	11.23	NA	459.9	NA	NA
58	AMB058	M	6.26	15	214	1.51949	1.36777
59	AMB059	F	13.75	2	216.3	-0.0303566	-1.15983
60	AMB060	F	5.42	9	349.7	0.12664	0.297957
61	AMB061	M	10.51	NA	448.2	NA	NA
62	AMB062	F	4.94	4	229.6	-0.166366	-0.407109
63	AMB063	M	6.47	NA	259	NA	NA
